# Supplementary material for: Substrate Oxidation Does Not Influence Middle Distance Running Performance: A Randomized Controlled Crossover Trial
Source: Nutrients. 2025 Aug 27;17(17):2771. doi: 10.3390/nu17172771 (PMC12430111; doi:10.3390/nu17172771)
Supplement: Supplementary file 1 [file nutrients-17-02771-s001.zip]

Archive with 1 entries (1 files):
- nutrients-3830347-supplementary.pdf
